# Supplementary material for: Novel Inflammatory Biomarkers for Autism Spectrum Disorder Detected by Plasma Olink Proteomics
Source: Children (Basel). 2025 Feb 11;12(2):210. doi: 10.3390/children12020210 (PMC11853758; doi:10.3390/children12020210)
Supplement: Supplementary file 1 [file children-12-00210-s001.zip]

Archive with 3 entries (3 files):
- Data S1. Raw data of the Olink proteomics analysis.xlsx
- Supplementary Material.pdf
- Table S4. Spearman correlation analyses between DEPs and clinical characteristics.xlsx
