# Supplementary material for: Novel Inflammatory Biomarkers for Autism Spectrum Disorder Detected by Plasma Olink Proteomics
Source: Children (Basel). 2025 Feb 11;12(2):210. doi: 10.3390/children12020210 (PMC11853758; doi:10.3390/children12020210)
Supplement: Supplementary file 1 [file children-12-00210-s001.zip › Data S1. Raw data of the Olink proteomics analysis.xlsx]

## Sheet: RawData
AUTISM	Olink NPX Signature 1.9.0
NPX data
Panel	Olink Target 96 Inflammation(v.3025)	Olink Target 96 Inflammation(v.3025)	Olink Target 96 Inflammation(v.3025)	Olink Target 96 Inflammation(v.3025)	Olink Target 96 Inflammation(v.3025)	Olink Target 96 Inflammation(v.3025)	Olink Target 96 Inflammation(v.3025)	Olink Target 96 Inflammation(v.3025)	Olink Target 96 Inflammation(v.3025)	Olink Target 96 Inflammation(v.3025)	Olink Target 96 Inflammation(v.3025)	Olink Target 96 Inflammation(v.3025)	Olink Target 96 Inflammation(v.3025)	Olink Target 96 Inflammation(v.3025)	Olink Target 96 Inflammation(v.3025)	Olink Target 96 Inflammation(v.3025)	Olink Target 96 Inflammation(v.3025)	Olink Target 96 Inflammation(v.3025)	Olink Target 96 Inflammation(v.3025)	Olink Target 96 Inflammation(v.3025)	Olink Target 96 Inflammation(v.3025)	Olink Target 96 Inflammation(v.3025)	Olink Target 96 Inflammation(v.3025)	Olink Target 96 Inflammation(v.3025)	Olink Target 96 Inflammation(v.3025)	Olink Target 96 Inflammation(v.3025)	Olink Target 96 Inflammation(v.3025)	Olink Target 96 Inflammation(v.3025)	Olink Target 96 Inflammation(v.3025)	Olink Target 96 Inflammation(v.3025)	Olink Target 96 Inflammation(v.3025)	Olink Target 96 Inflammation(v.3025)	Olink Target 96 Inflammation(v.3025)	Olink Target 96 Inflammation(v.3025)	Olink Target 96 Inflammation(v.3025)	Olink Target 96 Inflammation(v.3025)	Olink Target 96 Inflammation(v.3025)	Olink Target 96 Inflammation(v.3025)	Olink Target 96 Inflammation(v.3025)	Olink Target 96 Inflammation(v.3025)	Olink Target 96 Inflammation(v.3025)	Olink Target 96 Inflammation(v.3025)	Olink Target 96 Inflammation(v.3025)	Olink Target 96 Inflammation(v.3025)	Olink Target 96 Inflammation(v.3025)	Olink Target 96 Inflammation(v.3025)	Olink Target 96 Inflammation(v.3025)	Olink Target 96 Inflammation(v.3025)	Olink Target 96 Inflammation(v.3025)
Assay	IL-8	VEGFA	CD8A	MCP-3	GDNF	CDCP1	CD244	IL-7	OPG	LAP TGF-beta-1	uPA	IL-6	IL-17C	MCP-1	IL-17A	CXCL11	AXIN1	TRAIL	IL-20RA	CXCL9	CST5	IL-2RB	IL-1 alpha	OSM	IL-2	CXCL1	TSLP	CCL4	CD6	SCF	IL-18	SLAMF1	TGF-alpha	MCP-4	CCL11	TNFSF14	FGF-23	IL-10RA	FGF-5	MMP-1	LIF-R	FGF-21	CCL19	IL-15RA	IL-10RB	IL-22 RA1	IL-18R1	PD-L1	Beta-NGF
Uniprot ID	P10145	P15692	P01732	P80098	P39905	Q9H5V8	Q9BZW8	P13232	O00300	P01137	P00749	P05231	Q9P0M4	P13500	Q16552	O14625	O15169	P50591	Q9UHF4	Q07325	P28325	P14784	P01583	P13725	P60568	P09341	Q969D9	P13236	P30203	P21583	Q14116	Q13291	P01135	Q99616	P51671	O43557	Q9GZV9	Q13651	P12034	P03956	P42702	Q9NSA1	Q99731	Q13261	Q08334	Q8N6P7	Q13478	Q9NZQ7	P01138
OlinkID	OID00471	OID00472	OID05124	OID00474	OID00475	OID00476	OID00477	OID00478	OID00479	OID00480	OID00481	OID00482	OID00483	OID00484	OID00485	OID00486	OID00487	OID00488	OID00489	OID00490	OID00491	OID00492	OID00493	OID00494	OID00495	OID00496	OID00497	OID00498	OID00499	OID00500	OID00501	OID00502	OID00503	OID00504	OID00505	OID00506	OID00507	OID00508	OID00509	OID00510	OID00511	OID00512	OID00513	OID00514	OID00515	OID00516	OID00517	OID00518	OID00519
240216180	5.01141	10.9947	10.6959	1.31994	1.66007	1.94365	5.91967	0.99284	10.7388	5.45682	10.0624	1.55084	1.46402	11.401	1.25211	8.68228	4.41441	8.16029	0.22335	6.45392	5.63676	-1.22898	-0.457	1.2049	0.54401	8.33949	-1.90264	7.19546	5.019	8.14043	8.99285	0.97051	2.30799	13.6728	6.98051	4.08718	1.40078	4.21981	1.26411	14.3569	3.43159	3.40291	10.3907	1.43686	6.74038	0.69598	8.37364	4.49849	1.62355
240216181	4.46274	10.7464	9.67283	1.73026	0.73201	1.91052	5.64757	1.71724	10.0811	5.1426	10.6034	3.65061	1.78378	12.0813	0.79687	8.94211	5.37517	8.61976	-0.16825	6.19532	6.58696	-0.15533	-0.45737	2.0058	0.33558	8.27941	-0.54604	6.54049	4.28983	8.65219	8.68215	0.8371	2.06665	11.4291	6.34774	4.24258	1.4055	0.43838	0.88284	12.236	3.46336	4.09489	10.3249	1.34056	6.98205	0.30369	8.21558	5.55157	1.43193
240216182	3.90617	10.3739	10.649	1.14301	1.00083	1.76935	4.94519	0.58753	10.5145	5.10799	9.92632	3.5928	2.09878	10.9889	1.13543	7.4901	5.01781	7.68175	-0.00525	8.66574	5.79271	-1.35472	-0.72021	2.03201	0.40125	6.71004	-2.62639	5.57262	4.65014	8.10253	8.65028	0.92349	2.16846	12.2049	6.98715	3.90549	1.60331	0.44543	1.08331	12.4401	3.11231	3.53622	10.3441	1.45012	6.42358	1.19736	7.32644	4.44621	1.41609
240216183	6.44555	11.8837	11.509	1.85515	1.45714	1.85527	5.45713	1.28635	10.216	6.4068	10.4318	3.15559	1.64048	12.3715	1.69787	11.4694	4.95557	8.39803	0.71905	6.9758	6.42817	-0.86679	0.68564	4.20655	0.96241	9.4819	-1.26449	8.02569	5.20559	8.55884	9.09183	1.17971	2.8739	15.1322	8.05527	5.47452	1.32223	0.47597	1.40328	15.7045	3.13544	2.99664	11.5131	1.46099	7.21152	0.7101	7.58244	4.87769	1.7693
240216184	4.42665	10.5008	11.1349	0.71049	0.74095	2.14105	5.81523	1.00891	9.78252	5.31425	10.5125	2.38271	1.77851	10.7544	0.51677	6.66852	5.28599	8.26408	-0.18409	6.79234	5.99584	-1.74943	-1.16746	0.4235	-0.14777	9.95197	-1.00116	5.80076	5.17863	7.88104	9.84821	0.81958	2.09112	12.1258	6.20288	4.03994	1.0939	-0.21151	0.73468	12.5466	3.68183	5.40653	10.14	1.39326	7.03294	0.23378	8.87712	4.85336	1.38675
240216185	4.33957	10.3647	10.5785	1.76409	0.79308	2.64924	5.67845	0.28424	9.75277	4.56005	9.85491	3.52512	0.9672	10.5892	0.36398	7.35894	4.51697	7.99697	0.16611	6.57404	5.92312	-1.78594	-0.62528	2.25664	0.40952	6.41156	-1.4636	6.64317	4.38568	8.51637	9.60101	1.19875	2.04153	11.7715	6.30554	4.31466	1.6262	0.68219	0.96948	10.2768	3.19578	8.11515	10.1033	1.4718	6.93976	-0.06904	8.7907	4.86025	1.41905
240216186	4.98329	11.0401	10.3809	1.61181	1.14013	2.01688	6.01786	1.08325	9.88927	5.20302	10.1024	2.35252	1.10886	10.7394	1.3232	7.16328	5.70502	8.139	-0.46244	5.62835	6.39415	-1.24146	-0.96727	2.80532	-0.38949	9.72009	-1.20774	6.84242	4.39609	8.62451	9.05895	0.92129	2.34728	12.3198	6.40267	4.61381	2.15752	1.43898	0.71165	12.6799	3.28638	5.31874	11.2556	1.33383	7.16953	0.02753	8.96059	4.44066	1.43464
240216187	4.46305	10.3898	9.88337	0.6438	1.33112	1.64045	5.39661	0.42392	10.1929	5.10095	10.9713	2.97897	1.96078	11.1717	1.0561	8.28831	4.34101	8.14242	-0.04629	6.86385	6.57057	-1.6776	-1.02509	1.92233	-0.04025	7.67572	-1.22295	6.86965	4.37479	8.74592	9.11459	1.03343	1.9806	12.8785	6.20049	3.77342	1.27131	-0.16456	0.86759	13.1193	3.22538	4.42123	10.8707	1.48705	7.38077	-0.62918	8.42103	4.85519	1.35938
240216188	3.81306	10.2381	10.6818	1.25199	2.12862	2.27455	5.86258	0.54969	9.79579	5.05642	10.2545	2.24529	0.9852	10.1994	1.15305	7.38808	4.94236	8.44754	0.50848	5.99267	5.61824	-0.95624	-0.74016	-0.13604	0.29667	8.11592	-0.57953	5.75654	3.7673	8.61253	9.08459	1.27857	2.19616	12.6217	5.69229	3.74076	1.82044	0.12254	0.92281	12.2419	3.1189	3.35924	10.2514	1.85296	6.93493	0.32402	9.35271	4.82251	1.56168
240216189	4.60134	10.6349	10.5088	1.22917	1.30835	1.82298	5.48527	0.98199	9.98299	5.28792	10.2176	1.75263	1.97571	10.2457	2.10219	7.73764	6.49309	8.27599	0.29533	6.55095	6.37904	-1.35994	-0.72719	0.74458	0.25821	9.17148	-1.15541	6.90524	4.90516	7.89991	9.9121	1.01188	2.0275	12.2439	6.24373	4.4608	1.88032	0.20385	0.86928	12.4309	3.16326	3.52266	10.0989	1.40677	6.7159	0.26723	8.59199	4.874	1.40041
240216190	4.53934	10.3653	10.4228	1.00304	0.93908	1.72401	5.2927	0.58921	10.0316	4.68604	10.2322	2.49831	1.91248	10.3422	1.34288	7.07403	4.79321	8.296	0.13424	6.68593	5.84709	-1.64824	-0.60923	1.07241	-0.20058	7.84031	-1.38798	5.87629	4.49412	8.5113	9.16434	0.73376	2.05648	11.9996	6.10452	4.02703	2.07064	0.30566	0.92612	11.6016	3.1106	4.99016	9.91578	1.21704	6.74471	-0.29291	8.4898	4.36157	1.34205
240216191	4.83008	11.1132	10.5944	1.30143	1.24549	2.28931	5.58884	1.77204	10.1445	5.17777	10.2395	4.2681	1.54243	10.8855	1.99374	9.60992	4.86635	8.55813	1.15662	7.7759	5.28936	-1.17125	-0.67918	3.19478	0.72014	7.55772	-0.65046	6.44507	4.57075	8.58744	9.29191	1.31348	2.66186	13.0494	6.40613	4.3211	1.52227	0.2549	1.05095	13.3018	3.29292	3.66736	10.5202	1.49875	7.20325	-0.18596	8.35054	4.92215	1.59918
240216192	4.87836	10.4594	10.3735	1.02148	0.55563	2.25559	5.52261	1.09725	9.92723	5.10948	9.7686	4.03323	1.62292	9.73596	0.24311	7.90074	5.69912	7.61394	-0.36304	7.50908	4.82228	-1.25163	0.25953	3.10754	-0.46797	9.35787	1.18472	6.95252	4.3404	8.36561	9.57932	0.14926	2.13729	11.7375	5.28927	5.21248	1.74077	1.61677	0.74594	13.9944	2.90909	7.85839	10.2433	1.15075	6.43272	1.72672	8.86442	4.86804	1.31494
240216193	4.67763	10.6038	11.2091	1.63846	0.74076	1.83072	6.06762	1.09716	10.4148	5.62728	10.4805	1.97022	1.61648	10.9496	1.12178	8.44966	5.36924	8.33314	-0.2863	6.87747	7.25429	-1.33363	-1.05605	1.07336	-0.06118	8.81602	-1.98911	6.24337	4.86181	7.97334	9.21906	1.63011	2.26024	13.1054	6.37693	4.57426	1.61039	0.58997	0.89475	13.9351	4.51142	1.38763	9.59466	1.2328	6.77181	-0.7016	8.47671	4.81013	1.50903
240216194	3.98649	10.0684	9.75333	1.50718	1.61578	1.74043	5.5028	0.46513	9.97186	5.02635	9.89317	2.00755	2.63013	10.2763	1.44401	6.70714	5.45662	7.88045	0.5582	7.16288	6.0382	-0.71739	-0.67756	1.16832	0.82896	8.29751	-1.00119	6.34569	5.18257	8.26327	8.9726	1.00188	2.33521	11.2711	6.18717	4.13131	1.45354	0.39414	0.98196	11.9103	3.47382	1.84774	10.189	1.83852	6.95689	0.3181	7.92929	4.59302	1.42687
240216195	3.44918	10.4858	10.7069	1.27867	2.23561	2.10024	5.54433	0.38049	10.3439	4.83028	9.9449	1.55335	1.8949	10.6352	1.083	6.81662	3.7227	8.31587	-0.02344	6.28631	5.15114	-0.7686	-0.41087	1.17023	0.70422	6.44664	-1.56799	5.42511	4.41682	8.46545	8.84284	1.4516	2.29677	12.3519	6.13144	3.36744	1.69706	0.33781	1.4765	11.3759	3.41006	5.00804	10.0165	1.55254	6.583	-0.09046	8.57703	4.69187	1.40461
240216196	4.66309	10.3872	10.8705	1.03065	1.54633	1.99015	5.55905	0.47791	10.6572	5.30996	10.4352	1.36578	1.74939	10.972	0.6011	8.15081	4.6663	8.04481	1.47839	6.9219	6.19563	-1.40121	-0.3295	0.47808	0.24359	7.33778	-1.7611	7.04459	4.94181	8.77765	9.00836	1.27847	2.06098	12.1742	6.7438	3.46891	1.22731	0.25555	1.1697	13.8936	3.32076	3.63683	10.3121	1.65371	6.84541	0.58207	8.83279	5.08162	1.4951
240216197	4.7099	11.6616	11.2734	1.51506	1.63311	2.34517	5.78788	1.0874	10.9452	5.29866	10.357	2.78624	3.0479	11.2032	1.54454	8.84657	4.97911	8.15887	0.75866	6.93786	6.09374	-1.21481	-0.47479	1.71807	0.90675	8.69565	-0.5458	7.93932	5.82843	8.64613	9.89827	1.5088	2.54948	13.4457	7.02192	4.11593	1.6362	0.71037	1.4471	12.9468	3.43609	3.46812	10.543	1.86726	7.00623	0.08226	8.86273	5.10715	1.4722
240216198	4.51522	10.4967	10.4696	1.31163	1.46523	1.77348	5.8606	0.47303	9.84371	4.76393	10.2943	2.39887	2.34555	10.654	0.64832	7.54365	3.95858	8.0179	0.45617	6.56502	5.44635	-1.05152	-0.31097	0.15611	1.02467	7.22273	-1.00023	6.03281	4.41851	8.32997	8.83082	1.18665	1.8768	12.294	5.90922	3.63571	1.85286	0.38449	1.1697	12.0918	2.84906	3.15004	10.1586	1.96041	7.00171	0.18396	8.3237	4.89852	1.47827
240216199	5.00438	11.0703	10.6967	2.29384	1.13503	2.88721	5.98491	2.42444	10.6389	5.57226	10.3041	3.44427	2.71046	10.9044	1.12753	7.38384	6.82728	8.32881	-0.03036	6.25482	6.627	-1.20388	-0.65509	1.10196	0.53212	9.52203	-1.93875	6.67613	3.98563	8.56968	10.0524	1.32773	2.48726	12.963	6.40781	5.02422	1.94302	1.49394	1.17732	13.1596	3.67628	5.4753	10.17	1.74351	7.4646	0.22888	9.16777	5.41539	1.56202
240216200	4.0785	10.8427	11.4872	0.30965	0.31694	1.87817	5.25974	0.62591	9.56475	5.05278	10.2345	3.13909	2.1356	10.5261	2.24941	7.4814	5.54554	8.01166	-0.07444	6.35266	5.62714	-1.16125	-1.01339	3.38058	0.52299	8.75506	-0.98272	5.94055	4.72861	8.52721	8.7314	1.0976	2.17878	12.5383	6.28399	4.6644	1.0749	-0.00965	0.79025	12.5473	3.04414	2.92631	10.4607	1.47179	7.15108	0.55563	8.36882	4.79856	1.48023
240216207	5.17544	11.0064	10.7725	1.56868	1.70004	2.76057	5.81165	0.63615	10.0697	5.30552	10.8144	2.0097	2.35778	11.669	1.30142	9.30422	4.14527	8.29652	0.20359	7.49071	6.35956	-1.62062	-0.43178	1.62678	0.57773	7.23748	-1.12812	7.14632	4.2593	7.79159	10.314	1.23726	2.50263	13.3407	7.02871	4.33194	1.71492	0.98846	1.37141	12.9368	3.40459	4.0732	10.8922	1.99529	7.08408	-0.05487	9.13552	5.19742	1.61169
240216201	4.29452	10.2571	9.65902	1.35576	0.96683	1.62286	5.3619	0.75784	10.1569	4.68735	10.0251	1.61893	1.72511	10.0937	1.39904	8.09299	5.67707	7.87457	0.36346	6.59838	5.93934	-1.26813	-0.78563	1.0642	0.37673	8.61822	-1.87194	6.2408	4.42951	7.29678	8.8474	0.85741	1.8455	11.5997	6.2112	4.0022	1.00125	1.61549	0.66126	12.1821	2.85179	3.55028	9.82168	1.58161	6.53537	0.16097	8.1397	4.71849	1.20288
240216202	4.185	10.9282	10.8811	0.62374	1.71926	1.79661	5.53048	0.50112	10.4885	4.8969	10.4104	3.28013	2.5985	9.94351	1.74491	7.78235	4.69267	8.31371	0.46483	6.33955	5.85654	-1.43813	-0.55762	1.94976	0.48332	6.46409	-1.57823	6.53951	5.21396	8.61311	8.98277	1.35354	2.27413	11.1173	6.06468	3.72909	1.50274	1.46263	1.19776	12.4378	3.04392	4.83868	10.7163	1.78128	6.79893	0.30346	8.45585	4.59108	1.41715
240216203	4.46163	10.5922	10.2574	1.00104	1.95972	1.82669	5.12884	0.34124	10.3019	5.02435	10.2509	1.28079	1.78594	11.0525	1.33481	7.51947	4.10034	8.02828	1.72846	6.09627	6.01815	-1.48056	-0.87763	1.94509	0.05015	6.91404	-1.66539	7.26772	4.64311	8.21022	9.31009	0.98368	2.12946	13.1982	6.57763	4.01278	1.31233	0.83093	1.62142	13.4263	3.17289	2.67917	10.3302	1.45734	7.10175	-0.28019	8.25266	4.99693	1.361
240216204	4.53889	10.6767	10.2057	1.07217	1.26545	1.98946	5.75395	0.52426	10.3539	5.04575	10.6131	1.94795	1.5236	11.0096	1.45435	7.6878	5.07791	8.25944	0.76735	6.6999	6.24943	-1.6666	-0.63945	1.59787	0.12664	8.08335	-1.71204	6.58384	5.13869	8.52484	8.88371	1.08046	2.53368	12.0438	6.81446	4.19727	1.1949	0.06106	0.9475	13.8098	3.70946	4.62675	10.5433	1.56061	7.03972	0.46653	8.50145	4.94503	1.67966
240216205	3.61826	10.5822	9.95033	0.32367	1.40975	1.55286	5.55308	1.22129	10.0377	4.86855	10.3313	1.40681	1.4214	10.4081	0.62372	7.5774	4.63367	8.04523	0.18032	6.43654	5.96102	-1.27497	-0.90834	0.67663	-0.28266	7.49685	-1.9225	6.47794	4.54809	8.69083	8.87385	0.42478	1.99191	11.9741	6.15599	3.47877	1.34847	0.43315	0.86383	12.3616	3.46576	3.53305	9.70599	1.42071	6.78955	0.52907	8.21679	4.09826	1.38183
240216206	3.47978	9.89957	9.97382	1.21961	1.75367	1.24071	5.03484	0.44492	9.86989	4.65871	9.65477	1.58046	1.84388	9.96578	1.44011	6.59529	4.54726	7.45997	1.44695	5.609	5.63651	-1.28508	-0.94177	0.35653	-0.56795	7.99057	-0.23941	6.14893	3.7301	8.15885	8.69468	1.1403	2.01131	11.237	5.67105	3.27927	1.28759	0.42845	1.18093	12.5551	2.93707	2.59611	10.2653	1.4408	6.73365	0.65052	7.62096	4.0055	1.41405
240216117	4.97863	10.7619	11.2834	1.69387	0.9438	2.52248	5.57816	0.57071	10.5801	5.57497	10.1668	2.58365	2.42434	11.2292	0.9268	9.45112	4.51254	8.53001	-0.14565	8.54189	5.21242	-1.12504	-0.71914	0.8417	0.05798	7.89981	-1.60076	6.93488	4.92872	8.51469	9.98538	1.4982	2.18103	12.5906	7.15351	4.78291	1.39666	0.27862	1.39549	14.377	3.3319	6.06577	11.3061	1.81211	6.76161	-0.2015	8.88626	5.35847	1.40137
240216118	7.78651	12.1172	9.97128	2.6466	0.70746	2.17632	6.46515	2.09509	9.86706	6.07488	10.3788	5.56354	2.80192	12.9978	4.9156	11.8382	10.052	8.52544	0.64357	7.52274	6.03477	-0.86348	0.38034	4.80142	0.6214	11.5496	-0.79299	7.68393	5.92658	8.33668	10.3993	1.11306	2.43905	16.0143	8.03609	6.43088	1.78403	1.0209	1.47729	15.1244	2.92547	4.2843	11.3878	1.90064	7.36985	-0.86466	8.59447	5.40092	1.94736
240216119	5.22334	10.4903	10.711	1.21072	1.15651	2.57273	5.89593	-0.05756	10.1511	4.73626	10.4818	2.67377	3.26943	11.2383	1.67821	8.36128	3.55358	7.90202	1.41209	7.23793	5.68472	-1.14741	-0.64079	0.80473	0.12136	7.14676	-1.67991	5.45884	4.65072	8.30369	9.25908	1.56445	2.43349	12.3799	6.76657	3.7014	1.37079	0.09099	0.96041	11.9918	3.39195	4.39452	10.834	1.47379	7.00255	0.95504	8.57196	4.59017	1.39065
240216120	4.77014	10.3857	10.4558	1.13465	1.45667	1.9264	5.48561	0.67147	10.424	4.85413	10.4959	1.3216	2.98866	11.1285	1.37063	7.98943	4.25098	8.13706	0.64382	7.89506	6.20109	-0.81027	-0.66125	-0.33098	0.99088	7.6621	-0.60094	5.94995	5.30077	8.56164	10.2953	1.14712	2.23274	11.9098	6.85544	3.89181	1.77546	0.6991	1.24927	11.6451	3.61927	3.27092	11.3527	1.93662	6.98625	0.92274	8.64607	5.17056	3.14899
240216121	3.87081	9.69566	10.5845	0.42196	0.63954	1.38901	5.08419	-0.29447	9.32674	4.25521	9.84798	2.14138	5.03994	10.1988	1.76452	6.11668	3.18764	7.50372	-0.21973	5.72016	5.15336	-1.40794	-0.68835	0.89628	0.0482	6.33641	-2.38822	6.0755	4.67895	7.99375	8.58028	0.60533	1.69973	12.0911	5.33049	3.50667	1.10688	-0.18051	0.51775	12.2094	2.64687	2.47817	10.3761	1.3026	6.74143	-0.0438	8.19559	3.80399	1.40555
240216122	5.3918	11.4105	10.7811	1.48748	1.76292	2.4427	5.77616	1.14694	10.6084	5.74001	10.6965	2.19306	2.56076	11.7185	0.80658	10.24	6.14626	8.12536	1.02868	8.35312	5.52614	-1.30584	-0.76331	0.97188	0.34417	8.76062	-1.26173	7.29872	4.58874	8.88232	9.89578	1.21409	2.52215	14.0808	7.03167	4.62694	2.12708	0.98796	1.10133	15.0025	3.65155	3.28319	10.7313	1.53657	7.09496	-0.23588	8.95078	4.9251	1.56105
240216123	5.68967	10.7058	10.7341	1.42542	0.5108	1.69225	5.50936	0.3956	9.8616	4.84135	10.2426	2.27812	3.68991	11.5784	0.73256	8.65536	3.02886	8.23925	3.69802	7.5078	6.71681	-1.31768	-0.68956	2.10887	-0.40078	7.72111	-1.37165	6.42159	3.82033	8.57943	9.07724	0.46649	2.14649	13.4836	6.9522	3.8251	1.34426	-0.1227	0.66359	13.2897	2.86597	5.28178	10.1186	1.12267	6.64534	-0.44329	8.39385	4.25673	1.36639
240216124	4.81847	10.4139	10.8902	1.85243	1.20313	2.7585	5.51057	0.30064	9.59083	4.65172	10.56	1.6576	2.2601	10.7767	1.0513	9.44397	4.95128	8.17578	0.32426	8.52155	6.1138	-0.71404	0.74082	0.39232	0.7197	7.45399	-1.52369	6.80203	4.39883	7.94441	10.0073	1.36104	2.33052	11.9579	6.93813	3.72024	0.97081	0.3357	1.32537	13.7892	3.3249	6.00423	10.5085	2.10293	7.179	0.94729	8.04362	5.30396	1.54949
240216125	4.25018	10.4432	10.9395	1.2715	1.49945	2.09209	5.15031	0.25453	10.2493	4.65997	10.2394	2.43027	2.27812	10.9223	1.84109	7.58161	3.3852	8.38865	-0.26685	7.18758	6.4998	0.29284	-0.65324	1.98835	0.42456	7.72467	-1.8144	6.38575	5.38468	7.59782	8.90379	0.95034	2.44139	12.1515	6.22501	3.55056	1.16219	2.21762	1.6651	11.6136	3.15955	2.58434	11.188	1.6314	6.91351	0.92792	8.55746	4.50936	1.39154
240216126	5.7279	10.9458	10.2603	2.03724	1.17312	2.21756	5.28027	1.18373	10.4546	5.17037	10.3241	1.18664	1.69423	11.8458	1.78135	10.152	4.46033	8.23301	-0.28043	8.81106	5.83632	-1.61839	-0.75832	0.231	-0.18476	8.64879	-1.34777	6.94525	5.23418	7.8069	8.81516	1.04069	2.14853	13.8488	7.00852	3.63613	1.32812	1.28242	0.96098	14.561	3.43264	2.6197	11.1261	1.53059	6.3716	-0.76585	7.83129	4.78481	1.52404
240216127	4.71233	10.7393	10.6774	1.23562	2.06149	2.35851	5.71944	0.98441	10.472	5.36117	10.3797	4.14407	2.71386	11.3714	1.71499	8.46353	5.45855	8.5635	0.70779	7.4238	7.08153	-1.45996	-0.39162	2.16066	0.98927	7.42101	-0.9013	7.19414	5.47314	8.54791	9.47412	1.14455	2.48733	13.1681	6.52593	4.31895	2.37068	0.46037	1.45387	13.7193	3.29868	3.19079	10.9865	1.77865	7.16854	-0.00862	8.65429	4.744	1.62229
240216128	5.80394	11.1621	11.1318	1.70728	1.52979	1.92403	5.53573	0.56245	10.474	5.96461	10.3924	1.74518	4.04204	11.8031	1.94902	8.91303	3.36801	8.08979	1.09763	7.13041	6.85359	-1.21595	-0.46744	1.98396	0.52122	8.19392	-1.03204	7.29097	5.44944	8.14816	9.04807	1.24018	2.71179	14.1762	7.4656	4.10663	1.73674	0.73516	1.26504	14.3307	3.66067	4.75892	11.1602	1.73325	7.43966	0.60754	8.4377	4.51436	1.56768
240216129	4.35175	10.0999	11.1381	1.02817	1.20326	2.00043	5.60719	0.13871	9.75948	4.66806	10.0303	0.92247	2.51142	10.1892	0.08343	8.17354	3.07317	8.04162	0.01827	7.21472	5.93118	-1.60613	-0.67256	-0.87481	-0.27754	6.77586	-2.34259	5.61265	5.1123	7.76458	10.0677	1.12989	2.06649	11.817	6.26715	3.43157	0.95658	-0.04217	1.06224	11.8311	3.18652	3.97784	10.4109	1.56271	6.69707	0.13495	7.97304	4.69665	1.24603
240216130	4.71747	10.5943	10.5818	1.69296	1.07588	2.083	5.24412	0.71324	10.1697	4.71141	10.1105	1.8322	2.10023	10.3181	2.11657	7.04174	5.14208	7.75837	-0.27348	7.63875	6.06348	-1.42548	-0.64007	0.50391	-0.07649	8.66778	-1.29846	6.17696	4.82516	8.34574	9.3954	1.39174	2.21169	11.7963	6.82658	3.7773	1.2121	0.37767	1.20013	12.6669	3.28803	3.60126	10.0253	1.23849	7.09202	0.25578	7.89419	4.43366	1.64353
240216131	4.919	10.1713	11.2541	0.83926	2.12706	2.29426	5.32988	0.1278	10.4425	4.88482	10.8107	2.56322	3.58035	10.9217	1.33772	7.25604	4.31944	8.17189	0.92478	6.26019	5.17284	-1.37345	-1.12692	0.50611	-0.24476	7.51377	-1.8069	7.0734	5.79053	8.52889	9.36877	0.89154	2.29645	13.3773	6.06326	3.84998	1.3973	1.32351	1.15632	12.0449	3.32949	2.2932	11.3032	1.34925	6.98023	0.46409	8.59992	4.68937	1.33754
240216132	4.72084	10.4092	10.7046	1.22366	1.38599	1.21888	4.86375	1.27395	10.5091	5.22911	10.2223	1.93732	2.40057	11.0572	1.725	8.16792	6.81365	8.06972	0.51983	6.34482	6.20364	-1.44392	-0.73983	1.32215	0.269	9.15599	-2.47006	6.0518	4.28106	8.06909	8.86668	0.66817	2.15472	13.0397	6.58185	4.00057	1.66248	0.22544	1.08833	13.8488	3.13631	5.22575	10.8503	1.35644	6.27496	0.27169	8.482	4.32759	1.44934
240216133	4.72891	10.9071	11.3149	0.74852	1.08273	2.0705	6.01477	0.83798	10.1968	5.40972	10.4226	1.30929	2.47625	10.9287	1.75015	8.46742	5.6998	8.29065	0.16529	7.15053	8.05015	-1.3266	-0.58842	0.85055	0.41156	8.10061	-0.85829	6.74644	5.63504	8.74101	9.4909	0.93416	2.45811	12.9114	6.47766	4.16603	1.87838	0.26516	1.07971	12.7804	3.69116	5.00595	10.9175	1.89286	7.20644	0.71353	8.417	4.95973	1.4853
240216134	4.94146	11.2405	10.9793	1.30528	1.17682	2.06249	5.74611	0.99731	10.3617	4.96428	10.6103	2.27656	2.64424	11.626	1.29914	8.04917	4.88323	7.98077	0.16518	7.10808	6.46261	-1.02103	-0.72499	1.11641	-0.35897	8.99156	0.60314	7.59318	4.84396	8.58366	9.92346	1.31137	2.44623	13.4469	7.01868	4.17044	1.9669	0.31415	1.18555	14.6877	3.21144	4.14676	10.9391	1.72814	7.15551	-0.5425	8.75356	4.5688	1.56025
240216135	5.01015	10.5712	10.449	1.50449	1.8643	1.69268	5.69079	1.15508	9.97057	4.99803	10.4215	2.19341	2.34845	10.5146	1.34131	6.97067	3.53055	7.77957	0.57646	6.10026	5.21108	-0.75475	-0.56139	-0.36962	1.11879	8.57824	0.43786	6.3185	5.17193	8.7019	9.04725	1.03628	2.26726	12.0976	6.15416	3.74836	1.88452	1.25867	1.19402	13.6382	4.48883	2.66522	10.5224	1.85326	7.5276	0.85528	8.28136	4.71672	1.5557
240216136	4.42063	10.7836	11.3593	1.03446	1.44929	2.45728	5.39411	0.70824	10.0032	5.32729	9.55946	5.22618	2.49015	9.96706	1.93024	8.13384	6.18902	7.81677	0.93776	8.74849	4.9269	-0.93226	-0.95664	4.09783	-0.40739	8.64973	-0.91319	6.95046	4.62799	8.20294	9.85422	0.83309	2.38783	11.9048	6.04727	5.14456	1.00905	0.0076	0.58035	12.308	3.33188	6.85479	10.5044	1.49314	6.87286	-0.52161	8.83492	5.31754	1.3111
240216137	5.88789	12.9127	11.4525	1.83683	1.88457	2.12168	5.5734	2.12157	11.0839	6.56804	10.5909	2.73112	2.8821	11.7274	2.30891	9.64118	6.05873	8.51994	0.36411	7.38662	6.19361	-1.72248	-0.47381	2.97475	0.12737	9.24179	-1.29759	7.98258	5.18983	8.56437	9.17055	0.92108	2.934	13.8698	7.44255	5.42572	1.59847	0.3795	1.42856	15.1889	3.68249	4.46434	11.2688	1.85455	7.21258	0.30372	8.74328	5.27663	1.83116
240216138	4.77898	10.1947	11.6341	0.96493	1.20206	1.50782	5.4029	1.01837	9.82042	5.09187	10.391	1.40513	1.9282	10.7875	0.67364	7.59323	5.20708	8.17565	0.43723	6.7834	6.38081	-1.34592	-1.08689	-0.06745	0.45842	9.67291	-1.06726	6.7023	5.35436	8.41364	9.36003	0.91017	2.02367	11.7389	6.45442	3.77899	1.62474	0.13358	1.03855	12.411	3.31564	3.27762	10.8149	1.60745	6.8693	1.34974	8.08496	4.9048	1.38006
240216139	5.48177	10.5038	11.3766	1.66943	1.23869	1.79013	5.48831	1.82235	10.096	5.97745	10.3705	1.64223	2.17453	11.1754	1.50678	8.15244	6.81148	8.10141	0.58767	6.28888	5.34603	-1.02648	-0.81825	0.56697	0.01413	9.43702	-0.71446	6.59542	4.77396	8.29534	9.37854	1.43777	2.20806	13.4761	7.11296	4.19685	1.58991	0.34118	0.91744	14.1342	2.97288	3.58335	10.6654	1.36497	6.70245	0.33474	8.04868	5.08679	1.57085
240216140	5.90521	11.0289	10.7337	1.94476	1.39496	1.75436	5.58137	2.04134	10.4729	5.66648	10.5155	1.85473	4.46094	11.2236	2.2107	7.92164	7.10008	8.06409	0.42005	6.53027	5.51671	-1.57278	-0.32826	1.54625	0.17249	9.23991	-0.81748	7.04683	5.4302	8.66596	9.96844	1.69016	2.54301	13.8836	6.56868	4.90659	1.63421	2.78454	1.20081	12.9856	3.47609	3.09062	11.4646	1.65941	6.9873	-0.29364	7.95845	4.8858	1.58915
240216141	5.07473	11.0379	11.6137	1.36754	1.73097	2.17272	7.70124	1.46262	10.2042	5.35956	11.007	1.5956	3.68204	10.4477	2.15304	8.20703	6.63731	7.92646	0.60695	7.51676	5.31986	-1.44671	-0.73691	0.44283	-0.05772	10.164	-0.92576	7.01238	5.252	8.53939	9.48598	1.61585	2.14682	13.6157	6.88461	4.27149	1.42271	0.25395	1.07828	13.825	3.54161	6.36792	10.9037	1.63327	6.94378	-0.00194	8.3814	4.87501	1.48715
240216142	4.8009	10.7279	10.3086	0.44291	0.80551	2.11102	5.69763	0.85202	10.0903	5.16887	10.1531	1.19542	1.72861	11.1652	0.96322	8.15402	6.05716	8.04322	-0.31408	7.01206	5.34919	-1.28491	-0.46211	0.97107	-0.19218	9.15681	-1.63019	6.68023	5.20153	8.25312	9.5834	1.29909	2.24767	11.9741	6.44874	4.07067	1.29498	0.16875	0.9708	13.5852	3.16318	6.28715	10.6242	1.51149	7.07984	0.31202	8.31832	4.89753	1.36156
240216143	6.12817	11.5836	11.5526	1.44882	1.29007	2.07345	6.02836	2.01856	10.3723	7.00148	10.3515	1.9897	3.84676	12.1519	1.36646	9.0765	5.16753	8.45114	0.14711	7.0352	7.14666	-0.98066	-0.38074	2.3354	0.25142	8.99889	-2.63903	8.52837	5.70746	8.36049	9.26711	1.84723	2.5646	14.4632	7.69731	4.42641	2.05677	0.25289	1.46242	14.2729	3.65462	7.80696	11.5263	1.79881	7.20549	0.29017	8.28508	6.71074	1.72673
240216144	5.21259	10.8603	11.1925	1.86108	1.54889	3.11418	6.43129	1.64145	10.6842	5.84113	11.3198	2.43771	3.19773	12.011	2.0948	8.73269	6.26084	8.70363	1.39343	7.66121	6.35646	-0.71039	-0.82217	1.85672	0.30547	8.03465	-1.24086	7.98645	6.1815	9.27294	10.6032	1.73431	2.80304	14.198	6.79684	5.13773	2.10222	4.27199	1.40548	13.9964	3.81381	4.79418	11.7203	2.3756	7.85637	1.91804	8.92404	5.46003	1.63782
240216145	7.19241	11.0455	10.7241	2.10665	1.52976	2.57502	5.75224	1.16113	10.5025	5.41265	10.1965	2.7048	3.47922	11.4297	1.31155	10.859	4.22144	8.29656	-0.00296	8.99823	5.34218	-1.47563	-0.38375	0.60932	0.84341	8.83461	-2.10098	7.73838	4.78017	8.00616	9.81748	1.11077	2.23964	12.9303	7.5433	4.19273	0.82964	0.80237	1.29396	14.7092	3.43023	5.58323	10.8092	2.01073	6.59296	-0.49594	9.07896	5.04424	1.53659
240216146	4.3015	10.2592	10.6551	0.71326	1.6509	2.01915	5.95862	0.50566	10.3864	4.72767	10.831	1.89631	1.98747	10.7372	0.85441	6.84375	4.48114	7.73429	0.22934	6.30737	6.58095	-1.22928	-0.54217	-0.6563	0.32827	7.79014	-1.766	6.27398	4.85169	8.67637	9.30592	1.45373	1.97885	12.3768	5.79956	3.45668	1.49296	0.2044	1.20223	11.7559	3.30312	5.98508	10.7425	1.73198	7.19357	0.28415	8.01099	4.41411	1.47119
240216147	5.32077	10.2439	11.8317	1.29226	1.01476	2.85126	5.343	0.24513	10.4824	4.64775	10.0254	2.21496	3.43355	10.7448	1.57402	8.68032	4.14447	8.35125	-0.18599	7.5931	6.14791	-1.29774	-0.57031	0.9869	0.48265	7.07716	-1.44307	6.12912	4.82618	7.41399	9.44628	0.66639	1.86924	12.7615	6.49472	4.24541	1.54003	0.06504	0.95233	12.7802	3.17926	2.49699	11.5436	1.74156	6.78007	0.21071	8.50948	5.08876	1.33337
240216148	5.33908	10.9542	11.2149	1.57044	1.93013	1.87515	6.08914	1.6309	10.4144	5.4152	10.399	4.48903	2.88198	10.1865	2.5239	8.33586	7.45698	8.38304	0.70155	6.74053	6.25102	-1.27228	-0.74928	0.83353	0.29455	10.3509	-1.3671	6.5764	4.946	8.48279	9.26853	1.02243	2.25073	12.8581	6.3709	4.84596	1.71765	0.38142	0.99953	13.2085	3.28267	6.15714	10.5064	1.57988	6.78932	-0.09534	8.32039	4.75527	1.57724
240216149	6.76317	10.9363	10.7782	1.30811	0.78863	2.03176	5.12631	1.5663	9.9906	5.27774	10.5929	1.40858	2.65069	11.3564	1.55413	8.37253	3.77003	8.0209	0.28361	6.74889	5.10955	-1.44168	-0.56656	0.78037	0.07779	7.80052	-0.4242	6.28325	4.63296	7.87851	9.22453	0.85557	2.18688	13.2002	6.47499	4.08823	1.2896	0.50141	0.83438	13.5645	3.41623	4.16333	11.0399	1.58361	6.72819	0.51685	8.15274	4.36422	1.36719
240216150	4.14516	9.90836	9.75514	0.6607	0.91241	1.6273	4.69569	-0.11613	9.35634	3.72634	10.1384	2.19449	3.21843	10.0445	1.94059	6.82132	3.59059	7.34361	0.12057	6.91242	5.68913	-1.50856	-0.7219	0.1856	0.28562	5.46342	-1.96704	6.74255	4.19749	7.77124	8.51987	0.50372	1.85659	10.8665	5.55921	3.30995	1.39717	-0.0248	0.72232	12.6165	2.7839	2.68752	9.34107	1.19752	6.67169	0.24231	8.10393	3.75255	1.45896
240216151	4.91732	10.6472	11.1984	1.33255	1.6276	1.34936	5.3936	0.59966	10.1702	4.66947	10.2707	2.01691	3.51342	10.8505	1.66173	7.43566	5.044	7.95499	2.39908	6.97729	6.30039	-1.40628	-0.41744	0.48757	0.18904	9.00176	-1.28925	6.05166	5.12206	8.56371	9.47902	1.46154	2.31401	12.3117	6.58434	3.39993	1.46463	0.22004	0.99977	11.8156	3.066	4.03636	10.9752	1.42352	6.63537	0.5994	8.31481	4.74143	1.30577
240216152	4.94235	10.7989	11.0241	1.37692	2.11729	2.39397	5.88081	1.15659	10.6148	5.52779	10.5953	2.41183	3.72645	11.4643	2.16816	8.41588	4.51507	8.2352	0.11665	6.9631	6.18291	-1.09864	-0.35696	2.06409	0.47751	7.55818	-1.49706	6.40759	4.30379	8.75296	10.8285	1.22767	2.52041	13.0327	7.34534	4.19112	1.8075	0.51576	1.43418	13.9347	3.52194	5.94623	10.7703	1.84787	7.36094	0.45833	8.57205	4.88843	1.61226
240216153	5.3905	11.2249	10.7258	1.14957	1.3447	1.85228	4.88712	0.48526	9.89014	5.01625	10.0639	2.139	1.56662	12.0307	0.88306	9.17215	3.12725	8.00096	-0.27322	6.18258	5.58176	-1.02259	-0.34614	0.89708	0.18858	7.97209	-2.01518	6.12511	3.99846	8.28858	8.30795	0.59582	2.17927	14.1995	7.61508	3.57722	1.12784	1.31462	1.11852	13.1203	3.24941	2.28637	10.5376	1.29809	6.69118	0.60633	7.76741	4.09478	1.56933
240216154	4.64429	10.3863	10.3858	0.871	0.90762	1.5386	5.66641	0.34309	9.95619	5.01984	10.5572	2.44005	3.80965	10.9692	1.16299	7.17989	5.14517	7.91517	2.61646	6.67229	5.97862	-0.7608	-0.77063	0.66544	0.19366	8.36806	-1.4683	6.23127	4.89838	8.27525	8.75128	1.19503	1.96699	12.5885	6.85685	3.56144	0.44252	0.60982	1.54325	12.912	3.13517	1.8347	10.5622	1.56176	6.75419	0.41356	8.10309	4.36385	1.29818
240216155	5.72896	11.7004	10.866	1.1804	1.24835	1.72534	5.4377	1.66221	10.3018	5.20524	10.3068	1.50404	2.35422	11.522	0.96748	8.49451	5.16863	8.37151	-0.25712	7.56978	5.20022	-1.50015	-0.94232	-0.38817	-0.02014	8.63054	-1.86266	6.4979	4.65837	8.54266	9.23347	0.95125	2.09173	12.7318	6.81381	3.8645	1.11573	0.10991	0.68838	13.7608	3.21042	5.15278	10.3205	1.20619	6.30352	-0.32815	8.01109	4.78876	1.54477
240216156	5.07604	10.4255	10.4641	1.29142	1.12381	1.67652	5.41687	0.9482	10.2463	4.87288	10.8449	2.10307	2.7106	10.8266	0.62617	7.22945	5.39419	8.33248	-0.1534	6.18235	5.04614	-1.10532	-0.71429	2.41192	0.08671	9.17487	-1.19637	6.4511	4.7957	8.81222	8.51913	1.02792	2.07439	12.318	6.36907	4.17731	1.59775	0.26817	0.73038	11.9543	3.24851	4.58575	10.5137	1.53234	6.93943	0.59055	8.03877	4.44501	1.46453
240216157	4.5243	10.5139	10.6607	0.92715	1.52052	1.86514	5.19609	0.36263	10.3284	4.69954	10.2005	1.64344	2.01781	10.7282	1.05357	6.53311	3.29403	8.38636	0.16266	5.99963	6.07817	-1.31659	-0.59163	1.77654	-0.08063	6.38717	-1.97101	6.72821	4.19022	8.56755	9.18032	1.2254	2.23906	12.0797	6.15993	4.03113	1.42776	0.41594	1.15022	11.4331	3.43828	7.17619	10.1721	1.64262	7.13679	0.63597	8.80679	4.6793	1.48009
240216158	4.40685	10.296	11.0729	0.91791	1.0546	2.00306	5.52162	0.70752	10.0192	5.15692	10.6674	2.23473	2.93282	10.7277	1.04436	8.52145	5.84084	8.2858	0.03352	7.37112	5.15395	-1.2397	-0.95246	-0.09894	0.04259	8.52195	-0.69324	6.90814	4.42905	7.99425	8.79398	1.16789	1.84552	11.8643	6.06431	3.86712	1.25259	0.34563	0.86185	12.1335	2.93668	4.53879	10.5162	1.61682	6.58029	0.89296	8.24215	4.63635	1.41483
240216159	4.91151	10.5719	11.1455	2.19595	0.74856	1.95483	5.77191	0.39043	10.0677	4.70934	9.98283	3.65427	2.58282	10.9145	1.81738	6.5121	4.50279	8.08425	-0.41595	8.2116	5.49302	-1.47605	-0.56201	1.0308	0.29286	7.34182	-1.30777	6.26177	4.77819	8.32638	9.47659	1.5482	2.3093	11.9055	5.9067	4.1153	1.19964	0.2314	0.84668	13.6365	2.94068	6.36368	11.2168	1.45255	7.28898	0.91015	8.37944	4.84558	1.34179
240216160	4.56148	10.2161	10.4808	0.63494	2.31024	1.77497	5.44773	0.57678	9.94355	4.73481	10.3094	1.73734	1.28758	10.6323	1.2049	7.65927	4.92092	7.90963	1.18322	7.10317	5.1285	-1.0568	-0.82921	0.35703	0.08445	7.15588	-0.62033	6.25359	4.66797	8.47093	9.09046	0.79814	2.18225	11.7349	6.16065	3.96955	1.38119	0.54282	1.25328	12.4773	3.12288	3.62149	10.2934	1.80977	7.26093	-0.1309	8.7461	4.58953	1.55938
240216161	7.33569	12.7781	11.7843	2.74469	1.95653	2.15842	5.83104	1.80253	10.9445	6.23863	10.7665	2.47783	3.47925	12.4652	1.17183	11.369	5.27303	8.71584	0.71906	10.4353	5.71764	-0.50884	-0.20011	2.56575	0.75573	9.75539	-0.80651	8.74464	5.95245	8.49218	10.5332	2.26627	3.18995	14.9134	8.48371	5.2742	2.14357	0.79786	1.68119	14.6954	3.7235	3.91525	11.72	2.05155	7.17889	1.57951	8.63306	5.29461	1.84779
240216162	4.95688	11.5639	10.941	1.88005	1.05975	2.4982	5.6796	1.51337	10.1419	5.32998	10.4335	3.23463	2.63505	11.4985	0.90412	8.07912	5.20616	8.20071	-0.00419	6.45232	6.25957	-1.47472	-0.59441	1.96246	0.7131	8.04556	-0.92474	6.87164	4.56307	8.42407	9.88288	1.53472	2.46604	13.1599	7.75346	5.16629	1.76455	0.32969	1.18498	13.6707	3.11523	6.71661	11.2071	1.89548	7.57094	0.66979	8.76174	5.32704	1.61966
240216163	5.14207	10.5525	10.8706	1.30909	1.47532	2.41123	5.61187	1.26712	10.1812	5.54126	10.0745	3.05414	2.6142	10.8112	0.68422	8.72841	5.15024	8.32083	0.25131	8.64203	6.79257	-1.20348	-0.40676	2.38832	0.47697	8.38854	-0.35781	7.36516	5.11033	7.43589	9.68502	1.53807	2.46936	12.3265	6.79638	4.5808	1.62179	1.66854	1.21542	14.5715	3.17236	5.16234	10.9582	1.7548	6.98128	0.37787	8.24672	4.97325	1.50347
240216164	4.46866	10.4884	9.95613	2.27019	1.13951	1.62269	5.13864	0.50066	10.1675	5.13482	10.247	1.32414	1.62956	10.4706	0.60058	7.34182	6.14376	7.70104	-0.21336	7.09529	5.62094	-1.08676	-0.64233	-0.25197	0.11861	8.09489	-1.08144	5.6989	4.07826	8.19553	8.96195	0.80276	1.92339	12.7531	6.08945	3.91862	1.21209	1.56416	1.10816	13.1173	3.16136	4.5538	10.8477	1.26132	6.33061	-0.96782	8.56165	4.34259	1.56102
240216165	4.11106	10.2341	11.2628	1.28886	1.2134	1.18732	5.64706	0.0822	10.4667	4.57678	10.8534	1.55931	2.27856	10.5074	1.2299	8.0477	5.22229	8.09307	0.33914	7.5993	6.01485	-0.85207	-0.48327	0.2139	-0.09759	7.69205	-1.96995	6.73342	5.29497	8.35633	9.11213	1.48194	2.11917	11.6899	5.99133	3.42667	1.50547	0.70379	0.86271	11.4768	3.26545	2.03013	10.9979	1.5698	7.02479	0.97983	8.10878	4.51999	1.36806
240216166	6.68133	11.1756	11.4152	1.93239	1.45987	2.17408	5.45145	1.2367	10.4824	5.13417	10.114	4.02006	3.78602	11.3702	0.76554	11.7705	5.75096	8.14913	0.23731	10.8372	6.57753	-1.43715	-0.4386	2.29989	0.48775	8.51102	-2.20213	7.34999	4.81689	7.83653	8.64016	1.08941	2.29912	13.0124	6.58744	4.12879	1.91133	0.90792	1.15519	15.4589	3.10723	2.70436	11.4173	1.95183	5.66277	3.24638	8.66605	5.1944	1.56402
240216167	5.55061	10.7358	11.2696	1.56533	1.71112	2.41214	5.90443	1.21455	10.5363	5.73528	10.4434	2.44027	2.7944	11.1161	1.95075	7.77877	6.56028	8.4845	-0.04524	7.34184	5.75622	-1.4391	-0.73914	2.95856	-0.11295	8.89756	-1.20863	6.95285	5.31877	8.41611	9.8339	2.06962	2.62971	13.5359	7.02314	4.70707	1.48271	0.39101	1.0167	14.3115	3.402	2.56476	11.1335	1.95956	7.43986	-0.02328	8.4712	5.20595	1.58171
240216168	4.77717	10.2622	10.8062	1.00557	0.99074	1.51833	5.3526	0.72744	9.66605	4.85004	10.6501	2.25305	1.49105	10.4107	1.57183	6.33513	4.82725	7.9003	0.04564	5.61225	5.77166	-0.64498	-0.53568	-0.09322	0.68039	7.15834	-1.00922	5.8805	4.24213	8.55203	8.71955	1.20446	1.93964	11.5779	6.08362	3.20678	1.64163	-0.00255	0.94361	13.2273	2.91577	6.64973	9.56615	1.54331	6.89652	0.34548	7.59262	4.27847	1.57052
240216169	5.10221	10.805	10.925	1.71076	1.40155	2.41035	6.38458	1.22202	9.79674	5.15735	10.3851	2.21887	4.4598	10.7537	1.61672	8.68756	6.3282	8.62674	0.36192	7.34461	6.04481	-1.07469	-0.49092	0.94939	-0.29924	9.10345	0.31156	6.21029	5.60455	7.91525	10.1175	1.28075	2.22519	12.8038	6.52349	4.42141	1.80731	1.74215	0.79755	11.9578	3.08753	3.69537	10.1671	1.80064	7.02725	0.26945	8.15871	4.76505	2.13617
240216170	5.12619	10.2436	11.0643	1.02493	0.60112	1.6607	5.50772	0.11378	10.1183	4.85667	10.3976	1.14427	2.79564	10.9548	0.50332	7.06853	3.69656	8.12808	-0.1541	6.2455	5.883	-1.56711	-0.83218	0.98551	-0.0896	6.67754	-0.8831	6.46707	4.99166	8.32971	8.52883	0.4581	2.31723	11.2178	6.12557	3.57975	1.2462	-0.03173	0.97461	13.4523	3.31305	7.23892	10.3264	1.45293	8.27506	0.3413	8.2402	4.27201	1.32571
240216171	4.02324	9.81867	10.0885	0.37569	0.64144	1.11084	4.72343	-0.08815	9.8423	4.34784	9.9045	0.81439	1.29017	10.1383	0.48445	5.90873	4.6628	7.65696	-0.04194	6.21321	6.13558	-1.85807	-1.13926	-0.71896	-0.3108	7.2843	-1.81591	5.41192	4.63914	8.3393	9.13084	0.28249	1.45859	11.8054	6.37224	2.93498	0.94819	0.12711	0.38753	10.6621	2.72623	2.07587	10.4866	1.05924	6.62839	-0.25254	7.41288	4.15098	1.28931
240216172	4.85961	11.0093	11.4752	1.46595	1.34224	2.36574	5.62543	1.22251	10.0906	5.64674	10.3814	4.84035	2.75792	10.3057	1.97026	7.83014	6.6131	8.02962	-0.01592	8.08663	4.89989	-1.13926	-0.34746	2.55736	0.66467	8.09447	-0.80992	5.8205	4.73044	8.44505	9.31433	1.67917	2.16111	11.9836	6.57358	4.58955	0.74515	0.94475	1.09187	13.8407	3.21779	2.1696	10.8757	1.76578	7.18786	0.9173	8.50165	5.03757	1.43255
240216173	5.14956	10.2667	10.3454	1.06109	1.33216	1.68397	5.15806	0.8079	10.2721	4.97969	10.1135	2.84517	3.47742	10.3075	1.36669	7.01799	6.49396	7.99086	0.13847	6.08943	5.9929	-1.34172	-0.65931	2.37511	0.2862	9.21766	-2.28892	6.47359	4.46555	8.25543	8.9269	1.009	2.08116	12.4029	6.52899	3.88971	1.33502	4.27176	1.02218	11.7178	3.04731	3.43515	10.038	1.51783	6.96104	-0.83747	8.15788	4.53384	1.45507
240216174	4.1633	10.7632	11.1146	1.21242	1.67192	2.27222	5.53422	1.17742	10.4319	5.39726	9.92226	3.28242	2.18855	9.93872	1.88221	7.85849	6.49414	8.17331	0.06122	6.44486	5.70465	-1.74918	-0.74001	2.46463	0.29077	8.85016	-1.39915	7.01186	4.70014	8.63043	9.47455	1.09368	2.11511	12.5665	6.84287	4.34384	1.51563	0.12716	1.15052	12.4542	3.26137	4.40581	10.0447	1.15867	6.6164	1.44733	8.74178	4.42113	1.50212
240216175	5.16399	10.1714	10.119	0.88483	1.53225	1.77706	6.00777	0.73957	10.3037	4.96731	10.2404	2.24296	2.74064	10.5491	1.61909	6.98221	6.46978	8.05706	0.57497	6.99589	6.1169	-1.17875	-0.67447	-0.65343	0.23494	9.59554	-0.98494	6.15873	4.36097	8.34138	9.15048	0.61071	2.29008	11.6389	6.43812	3.24252	1.54754	0.52922	1.11521	12.7324	3.39098	6.42528	10.5846	1.61302	6.89703	2.6594	8.08914	4.8193	1.53323
240216176	4.8315	10.4925	11.1292	1.38742	2.04173	1.68856	6.07573	0.79238	10.4894	5.0712	10.5956	1.60041	3.00984	10.6788	0.94268	7.73349	5.28546	7.87726	0.79457	7.72167	6.81939	-1.27314	-0.84636	-0.36228	-0.03108	8.59518	-1.42853	6.92336	5.24212	8.56531	9.16845	1.53514	2.24248	12.7735	6.7717	3.77552	1.34696	0.61717	1.76733	12.5753	3.42669	1.95245	10.5938	1.77071	7.09776	0.90093	8.43873	4.92117	1.45632
[truncated: 44 more columns]

## Sheet: SampleInformation
Sample	Sample_ID	Group
240216180	TD-10	TD
240216181	TD-11	TD
240216182	TD-12	TD
240216183	TD-13	TD
240216184	TD-14	TD
240216185	TD-15	TD
240216186	TD-16	TD
240216187	TD-17	TD
240216188	TD-18	TD
240216189	TD-19	TD
240216190	TD-20	TD
240216191	TD-21	TD
240216192	TD-22	TD
240216193	TD-23	TD
240216194	TD-24	TD
240216195	TD-25	TD
240216196	TD-26	TD
240216197	TD-27	TD
240216198	TD-28	TD
240216199	TD-29	TD
240216200	TD-30	TD
240216207	TD-38	TD
240216201	TD-32	TD
240216202	TD-33	TD
240216203	TD-34	TD
240216204	TD-35	TD
240216205	TD-36	TD
240216206	TD-37	TD
240216117	ASD-02	ASD
240216118	ASD-03	ASD
240216119	ASD-04	ASD
240216120	ASD-05	ASD
240216121	ASD-06	ASD
240216122	ASD-07	ASD
240216123	ASD-08	ASD
240216124	ASD-09	ASD
240216125	ASD-10	ASD
240216126	ASD-11	ASD
240216127	ASD-12	ASD
240216128	ASD-13	ASD
240216129	ASD-14	ASD
240216130	ASD-15	ASD
240216131	ASD-16	ASD
240216132	ASD-17	ASD
240216133	ASD-18	ASD
240216134	ASD-19	ASD
240216135	ASD-20	ASD
240216136	ASD-21	ASD
240216137	ASD-22	ASD
240216138	ASD-23	ASD
240216139	ASD-24	ASD
240216140	ASD-25	ASD
240216141	ASD-26	ASD
240216142	ASD-27	ASD
240216143	ASD-28	ASD
240216144	ASD-29	ASD
240216145	ASD-30	ASD
240216146	ASD-32	ASD
240216147	ASD-33	ASD
240216148	ASD-35	ASD
240216149	ASD-36	ASD
240216150	ASD-37	ASD
240216151	ASD-38	ASD
240216152	ASD-39	ASD
240216153	ASD-40	ASD
240216154	ASD-41	ASD
240216155	ASD-42	ASD
240216156	ASD-43	ASD
240216157	ASD-44	ASD
240216158	ASD-45	ASD
240216159	ASD-46	ASD
240216160	ASD-47	ASD
240216161	ASD-48	ASD
240216162	ASD-49	ASD
240216163	ASD-50	ASD
240216164	ASD-51	ASD
240216165	ASD-52	ASD
240216166	ASD-53	ASD
240216167	ASD-54	ASD
240216168	ASD-55	ASD
240216169	ASD-56	ASD
240216170	ASD-57	ASD
240216171	ASD-58	ASD
240216172	ASD-59	ASD
240216173	ASD-60	ASD
240216174	ASD-61	ASD
240216175	ASD-62	ASD
240216176	ASD-64	ASD
