# Supplementary material for: Novel Inflammatory Biomarkers for Autism Spectrum Disorder Detected by Plasma Olink Proteomics
Source: Children (Basel). 2025 Feb 11;12(2):210. doi: 10.3390/children12020210 (PMC11853758; doi:10.3390/children12020210)
Supplement: Supplementary file 1 [file children-12-00210-s001.zip › Table S4. Spearman correlation analyses between DEPs and clinical characteristics.xlsx]

## Sheet: Sheet4
Table S4. Spearman correlation analyses between DEPs and clinical characteristics.
Spearman’s correlation test(r)
	TNF	IL-8	IL-17C	IL-12B	CD5	CCL20	CCL19	4E-BP1	CD8A	CXCL9	CD6	CCL11	CCL3	CXCL6	CCL25	TNFRSF9	NT3	TNFB	Sex	Age	CARS score	ABC score	ABC_Relating	ABC_Sensory	ABC_BodyandObejext	ABC_Language	ABC_Self-help	SRS score	SRS_SocialAwareness	SRS_SocialCognition	SRS_SocialCommunication	SRS_Interactiom	SRS_AutisticMannerisms	RBS-R score	RBS-R_Stereotyped	RBS-R_Self-injurious	RBS-R_Compulsive	RBS-R_Ritualistic	RBS-R_Sameness	RBS-R_RestrictedInterests	Mother's Age	Father's Age
TNF	1	.347**	.272*	.570**	.739**	.452**	.598**	0.014	.434**	.588**	.578**	.348**	.617**	.308*	.436**	.608**	0.098	.569**	-0.02	-.568**	0.013	-0.161	-0.126	-0.127	-0.073	-0.077	-0.171	-.326*	-.366**	-0.2	-.309*	-0.127	-.276*	-0.181	-0.032	0.062	-0.171	-0.086	-.255*	-0.185	.383**	0.225
IL-8	.347**	1	.393**	0.228	.385**	.354**	.421**	.389**	0.215	.258*	0.214	.630**	.428**	.567**	.479**	0.131	.406**	0.187	0.253	-.256*	0.049	-0.14	-0.042	-0.143	-0.111	-0.137	-0.153	-0.144	-0.108	-0.141	-0.1	-0.085	-0.122	-0.053	-0.028	0.132	0.01	-0.113	-0.091	-0.022	0.175	0.086
IL-17C	.272*	.393**	1	0.191	0.239	.292*	.286*	.264*	0.239	0.132	.287*	0.226	.292*	0.133	0.232	0.052	0.238	.255*	0.05	-0.143	-0.064	-0.034	0.032	-0.014	-0.009	-0.186	-0.101	-.280*	-0.106	-0.212	-.316*	-.289*	-0.24	-0.047	-0.096	0.095	-0.089	-0.013	-0.02	-0.166	0.119	0.175
IL-12B	.570**	0.228	0.191	1	.604**	0.243	.477**	-0.021	.369**	.427**	.448**	.264*	.385**	.329*	.316*	.524**	0.071	.380**	-.260*	-.299*	-0.047	-0.031	-0.023	-0.103	-0.057	0.068	-0.046	-.332**	-0.215	-.260*	-.361**	-0.208	-.314*	-.278*	-0.221	-0.077	-.351**	-0.138	-0.196	-0.206	0.103	0.008
CD5	.739**	.385**	0.239	.604**	1	.439**	.568**	0.135	.507**	.366**	.689**	.293*	.589**	.372**	.306*	.721**	0.165	.515**	-0.151	-.525**	0.04	-0.16	-0.159	-0.086	-0.102	-0.08	-0.071	-.299*	-.290*	-.281*	-0.249	-0.138	-.324*	-0.167	-0.124	-0.001	-0.182	0.039	-0.182	-0.193	.257*	0.098
CCL20	.452**	.354**	.292*	0.243	.439**	1	.566**	0.168	.474**	.419**	.415**	.492**	.415**	.273*	.306*	.440**	0.128	0.143	-0.048	0.069	-0.16	-0.097	-0.022	-0.116	-0.02	-0.148	-0.058	-0.14	-.295*	-0.091	-0.165	-0.054	-0.007	-0.021	0.023	.320*	-0.011	-0.032	-0.046	-0.018	0.067	0.111
CCL19	.598**	.421**	.286*	.477**	.568**	.566**	1	0.082	.408**	.399**	.573**	.367**	.528**	0.249	.427**	.474**	.280*	.271*	0.067	-0.234	-0.086	-0.1	0.015	-0.115	-0.089	0.026	-0.157	-.270*	-.386**	-0.237	-.258*	-0.065	-0.201	-0.086	-0.129	0.082	-0.14	0.092	-0.031	-0.139	.353**	0.148
4E-BP1	0.014	.389**	.264*	-0.021	0.135	0.168	0.082	1	0.162	-0.116	0.084	.255*	0.176	.526**	0.073	-0.022	0.254	-0.043	0.078	0.009	-0.248	-0.016	-0.023	-0.006	-0.02	-0.009	-0.021	-0.073	-0.017	-0.055	0.046	-0.096	-0.144	-0.052	-0.068	0	-0.008	-0.129	-0.047	0.001	-0.077	-0.002
CD8A	.434**	0.215	0.239	.369**	.507**	.474**	.408**	0.162	1	.318*	.358**	0.192	.398**	.280*	0.219	.271*	-0.016	0.19	-0.172	-0.061	0.006	0.012	0.055	-0.07	0.006	0.038	-0.051	-0.075	-0.108	-0.041	-0.082	-0.096	-0.068	0.009	0.089	0.223	-0.147	0.02	0.044	-0.06	0.108	0.166
CXCL9	.588**	.258*	0.132	.427**	.366**	.419**	.399**	-0.116	.318*	1	.260*	.343**	.497**	0.057	.295*	.297*	-0.006	0.212	0.123	-0.155	0.062	-0.063	-0.051	-0.128	-0.071	-0.045	-0.051	-0.16	-0.23	-0.032	-0.14	-0.059	-0.106	-0.034	0.038	0.196	-0.107	0.112	-0.083	-0.123	0.182	0.128
CD6	.578**	0.214	.287*	.448**	.689**	.415**	.573**	0.084	.358**	.260*	1	0.165	.481**	.415**	0.244	.572**	.256*	.496**	-0.085	-.439**	0.004	0.005	-0.008	-0.123	-0.01	0.135	0.069	-0.236	-.301*	-0.202	-0.233	-0.157	-0.177	-0.048	-0.061	0.085	-0.138	0.113	-0.046	-0.158	0.159	0
CCL11	.348**	.630**	0.226	.264*	.293*	.492**	.367**	.255*	0.192	.343**	0.165	1	.399**	.394**	.437**	0.167	.333**	0.225	0.158	-0.021	-0.099	-0.185	-0.079	-0.202	-0.104	-0.14	-0.238	-0.1	-0.097	-0.036	-0.091	-0.05	-0.036	-0.119	-0.089	0.227	-0.063	-0.135	-0.177	-0.039	0.146	0.176
CCL3	.617**	.428**	.292*	.385**	.589**	.415**	.528**	0.176	.398**	.497**	.481**	.399**	1	.324*	.348**	.476**	0.237	.278*	0.05	-.298*	-0.051	-0.114	-0.006	-0.155	0.006	-0.166	-0.225	-0.156	-0.115	-0.172	-0.086	-0.026	-0.215	-0.068	0.086	0.062	-0.096	0.011	-0.104	-0.226	.310*	0.226
CXCL6	.308*	.567**	0.133	.329*	.372**	.273*	0.249	.526**	.280*	0.057	.415**	.394**	.324*	1	.281*	0.244	.398**	0.193	0.097	-0.194	-0.079	-0.027	0.011	-0.055	-0.024	-0.006	0.01	-0.131	-0.058	-0.187	-0.08	-0.054	-0.101	-0.083	-0.058	0.051	0.044	-0.21	-0.14	-0.042	0.064	0.072
CCL25	.436**	.479**	0.232	.316*	.306*	.306*	.427**	0.073	0.219	.295*	0.244	.437**	.348**	.281*	1	.374**	0.17	.276*	0.067	-0.124	-0.084	-0.13	-0.184	-0.01	-0.029	-0.067	-0.122	-0.07	-0.127	-0.026	-0.121	0.069	0.005	-0.07	-0.115	0.077	-0.181	0.016	-0.093	0.024	0.244	0.178
TNFRSF9	.608**	0.131	0.052	.524**	.721**	.440**	.474**	-0.022	.271*	.297*	.572**	0.167	.476**	0.244	.374**	1	0.079	.434**	-.286*	-.309*	-0.019	-0.059	-0.058	-0.044	0.014	0.02	-0.059	-0.152	-0.126	-0.159	-0.1	-0.037	-0.16	-0.115	-0.091	0.056	-0.178	-0.003	-0.149	-0.053	0.145	0.037
NT3	0.098	.406**	0.238	0.071	0.165	0.128	.280*	0.254	-0.016	-0.006	.256*	.333**	0.237	.398**	0.17	0.079	1	0.143	0.071	-0.146	-0.176	0.044	0.108	0.056	0.083	-0.087	0.044	-0.195	-0.142	-0.208	-0.142	-0.118	-0.177	0.038	0.104	-0.034	0.064	-0.019	-0.044	0.005	0.046	0.018
TNFB	.569**	0.187	.255*	.380**	.515**	0.143	.271*	-0.043	0.19	0.212	.496**	0.225	.278*	0.193	.276*	.434**	0.143	1	-0.195	-.570**	0.005	-0.172	-0.129	-0.164	-0.127	-0.15	-0.187	-0.199	-0.145	-0.11	-0.243	-0.061	-.271*	-0.159	-0.061	-0.088	-0.253	-0.078	-.266*	-0.006	0.069	0.028
Sex	-0.02	0.253	0.05	-.260*	-0.151	-0.048	0.067	0.078	-0.172	0.123	-0.085	0.158	0.05	0.097	0.067	-.286*	0.071	-0.195	1	-0.024	-0.036	-0.242	-0.094	-0.109	-.353**	0.008	-.320*	-0.036	-0.032	-0.002	0.102	-0.033	-0.022	0.037	-0.099	-0.025	0.079	0.121	0.135	-0.055	0.212	.301*
Age	-.568**	-.256*	-0.143	-.299*	-.525**	0.069	-0.234	0.009	-0.061	-0.155	-.439**	-0.021	-.298*	-0.194	-0.124	-.309*	-0.146	-.570**	-0.024	1	-.336**	0.173	0.202	0.113	0.183	0.097	0.077	.289*	0.141	.312*	0.189	0.166	.366**	0.169	-0.107	0.059	0.189	0.133	.298*	0.22	-0.188	-0.003
CARS score	0.013	0.049	-0.064	-0.047	0.04	-0.16	-0.086	-0.248	0.006	0.062	0.004	-0.099	-0.051	-0.079	-0.084	-0.019	-0.176	0.005	-0.036	-.336**	1	0.089	-0.028	0.125	0.116	-0.035	0.053	0.151	0.099	0.135	0.172	-0.075	0.136	0.185	0.241	.288*	0.111	0.119	0.019	0.064	0.01	-0.155
ABC score	-0.161	-0.14	-0.034	-0.031	-0.16	-0.097	-0.1	-0.016	0.012	-0.063	0.005	-0.185	-0.114	-0.027	-0.13	-0.059	0.044	-0.172	-0.242	0.173	0.089	1	.844**	.718**	.850**	.640**	.806**	.553**	0.156	.505**	.445**	.480**	.567**	.637**	.405**	.517**	.504**	.415**	.476**	.426**	0.079	-0.128
ABC_Relating	-0.126	-0.042	0.032	-0.023	-0.159	-0.022	0.015	-0.023	0.055	-0.051	-0.008	-0.079	-0.006	0.011	-0.184	-0.058	0.108	-0.129	-0.094	0.202	-0.028	.844**	1	.537**	.615**	.511**	.570**	.471**	0.145	.409**	.425**	.434**	.463**	.496**	.295*	.439**	.409**	.264*	.411**	.291*	0.113	-0.019
ABC_Sensory	-0.127	-0.143	-0.014	-0.103	-0.086	-0.116	-0.115	-0.006	-0.07	-0.128	-0.123	-0.202	-0.155	-0.055	-0.01	-0.044	0.056	-0.164	-0.109	0.113	0.125	.718**	.537**	1	.577**	.298*	.613**	.451**	0.043	.370**	.423**	.451**	.423**	.497**	0.174	.374**	.520**	.383**	0.254	.448**	0.232	0.059
ABC_BodyandObejext	-0.073	-0.111	-0.009	-0.057	-0.102	-0.02	-0.089	-0.02	0.006	-0.071	-0.01	-0.104	0.006	-0.024	-0.029	0.014	0.083	-0.127	-.353**	0.183	0.116	.850**	.615**	.577**	1	.366**	.660**	.492**	0.141	.452**	.351**	.410**	.547**	.584**	.437**	.524**	.470**	.326*	.428**	.394**	0.049	-0.186
ABC_Language	-0.077	-0.137	-0.186	0.068	-0.08	-0.148	0.026	-0.009	0.038	-0.045	0.135	-0.14	-0.166	-0.006	-0.067	0.02	-0.087	-0.15	0.008	0.097	-0.035	.640**	.511**	.298*	.366**	1	.454**	.425**	0.144	.456**	.367**	.429**	.390**	.424**	0.174	0.211	.258*	.403**	.435**	.256*	0.004	-0.083
ABC_Self-help	-0.171	-0.153	-0.101	-0.046	-0.071	-0.058	-0.157	-0.021	-0.051	-0.051	0.069	-0.238	-0.225	0.01	-0.122	-0.059	0.044	-0.187	-.320*	0.077	0.053	.806**	.570**	.613**	.660**	.454**	1	.415**	0.087	.319*	.310*	.358**	.501**	.570**	.380**	.384**	.498**	.399**	.395**	.377**	0.015	-0.233
SRS score	-.326*	-0.144	-.280*	-.332**	-.299*	-0.14	-.270*	-0.073	-0.075	-0.16	-0.236	-0.1	-0.156	-0.131	-0.07	-0.152	-0.195	-0.199	-0.036	.289*	0.151	.553**	.471**	.451**	.492**	.425**	.415**	1	.481**	.879**	.914**	.810**	.880**	.680**	.513**	.375**	.547**	.460**	.563**	.454**	-0.156	-.303*
SRS_SocialAwareness	-.366**	-0.108	-0.106	-0.215	-.290*	-.295*	-.386**	-0.017	-0.108	-0.23	-.301*	-0.097	-0.115	-0.058	-0.127	-0.126	-0.142	-0.145	-0.032	0.141	0.099	0.156	0.145	0.043	0.141	0.144	0.087	.481**	1	.268*	.467**	.364**	.267*	.306*	.311*	0.161	0.156	0.13	.276*	0.22	-0.031	-0.018
SRS_SocialCognition	-0.2	-0.141	-0.212	-.260*	-.281*	-0.091	-0.237	-0.055	-0.041	-0.032	-0.202	-0.036	-0.172	-0.187	-0.026	-0.159	-0.208	-0.11	-0.002	.312*	0.135	.505**	.409**	.370**	.452**	.456**	.319*	.879**	.268*	1	.758**	.657**	.808**	.600**	.438**	.311*	.453**	.434**	.509**	.434**	-0.198	-.303*
SRS_SocialCommunication	-.309*	-0.1	-.316*	-.361**	-0.249	-0.165	-.258*	0.046	-0.082	-0.14	-0.233	-0.091	-0.086	-0.08	-0.121	-0.1	-0.142	-0.243	0.102	0.189	0.172	.445**	.425**	.423**	.351**	.367**	.310*	.914**	.467**	.758**	1	.704**	.714**	.571**	.436**	.334**	.475**	.377**	.470**	.356**	-0.072	-0.211
SRS_Interactiom	-0.127	-0.085	-.289*	-0.208	-0.138	-0.054	-0.065	-0.096	-0.096	-0.059	-0.157	-0.05	-0.026	-0.054	0.069	-0.037	-0.118	-0.061	-0.033	0.166	-0.075	.480**	.434**	.451**	.410**	.429**	.358**	.810**	.364**	.657**	.704**	1	.636**	.617**	.379**	.263*	.541**	.502**	.504**	.442**	0.079	-0.094
SRS_AutisticMannerisms	-.276*	-0.122	-0.24	-.314*	-.324*	-0.007	-0.201	-0.144	-0.068	-0.106	-0.177	-0.036	-0.215	-0.101	0.005	-0.16	-0.177	-.271*	-0.022	.366**	0.136	.567**	.463**	.423**	.547**	.390**	.501**	.880**	.267*	.808**	.714**	.636**	1	.631**	.499**	.470**	.517**	.375**	.500**	.393**	-0.236	-.374**
RBS-R score	-0.181	-0.053	-0.047	-.278*	-0.167	-0.021	-0.086	-0.052	0.009	-0.034	-0.048	-0.119	-0.068	-0.083	-0.07	-0.115	0.038	-0.159	0.037	0.169	0.185	.637**	.496**	.497**	.584**	.424**	.570**	.680**	.306*	.600**	.571**	.617**	.631**	1	.618**	.518**	.816**	.810**	.824**	.683**	0.039	-0.155
RBS-R_Stereotyped	-0.032	-0.028	-0.096	-0.221	-0.124	0.023	-0.129	-0.068	0.089	0.038	-0.061	-0.089	0.086	-0.058	-0.115	-0.091	0.104	-0.061	-0.099	-0.107	0.241	.405**	.295*	0.174	.437**	0.174	.380**	.513**	.311*	.438**	.436**	.379**	.499**	.618**	1	.334**	.441**	.283*	.350**	.263*	-0.187	-.275*
RBS-R_Self-injurious	0.062	0.132	0.095	-0.077	-0.001	.320*	0.082	0	0.223	0.196	0.085	0.227	0.062	0.051	0.077	0.056	-0.034	-0.088	-0.025	0.059	.288*	.517**	.439**	.374**	.524**	0.211	.384**	.375**	0.161	.311*	.334**	.263*	.470**	.518**	.334**	1	.389**	.270*	.258*	0.241	0.083	-0.153
RBS-R_Compulsive	-0.171	0.01	-0.089	-.351**	-0.182	-0.011	-0.14	-0.008	-0.147	-0.107	-0.138	-0.063	-0.096	0.044	-0.181	-0.178	0.064	-0.253	0.079	0.189	0.111	.504**	.409**	.520**	.470**	.258*	.498**	.547**	0.156	.453**	.475**	.541**	.517**	.816**	.441**	.389**	1	.606**	.587**	.566**	0.063	-0.016
RBS-R_Ritualistic	-0.086	-0.113	-0.013	-0.138	0.039	-0.032	0.092	-0.129	0.02	0.112	0.113	-0.135	0.011	-0.21	0.016	-0.003	-0.019	-0.078	0.121	0.133	0.119	.415**	.264*	.383**	.326*	.403**	.399**	.460**	0.13	.434**	.377**	.502**	.375**	.810**	.283*	.270*	.606**	1	.779**	.525**	0.15	-0.065
RBS-R_Sameness	-.255*	-0.091	-0.02	-0.196	-0.182	-0.046	-0.031	-0.047	0.044	-0.083	-0.046	-0.177	-0.104	-0.14	-0.093	-0.149	-0.044	-.266*	0.135	.298*	0.019	.476**	.411**	0.254	.428**	.435**	.395**	.563**	.276*	.509**	.470**	.504**	.500**	.824**	.350**	.258*	.587**	.779**	1	.491**	0.09	-0.069
RBS-R_RestrictedInterests	-0.185	-0.022	-0.166	-0.206	-0.193	-0.018	-0.139	0.001	-0.06	-0.123	-0.158	-0.039	-0.226	-0.042	0.024	-0.053	0.005	-0.006	-0.055	0.22	0.064	.426**	.291*	.448**	.394**	.256*	.377**	.454**	0.22	.434**	.356**	.442**	.393**	.683**	.263*	0.241	.566**	.525**	.491**	1	-0.015	-0.056
Mother's Age	.383**	0.175	0.119	0.103	.257*	0.067	.353**	-0.077	0.108	0.182	0.159	0.146	.310*	0.064	0.244	0.145	0.046	0.069	0.212	-0.188	0.01	0.079	0.113	0.232	0.049	0.004	0.015	-0.156	-0.031	-0.198	-0.072	0.079	-0.236	0.039	-0.187	0.083	0.063	0.15	0.09	-0.015	1	.742**
Father's Age	0.225	0.086	0.175	0.008	0.098	0.111	0.148	-0.002	0.166	0.128	0	0.176	0.226	0.072	0.178	0.037	0.018	0.028	.301*	-0.003	-0.155	-0.128	-0.019	0.059	-0.186	-0.083	-0.233	-.303*	-0.018	-.303*	-0.211	-0.094	-.374**	-0.155	-.275*	-0.153	-0.016	-0.065	-0.069	-0.056	.742**	1
*P < 0.05, **P < 0.01
